# Supplementary material for: HIF-1α is required for disturbed flow-induced metabolic reprogramming in human and porcine vascular endothelium
Source: eLife. 2017 May 30;6:e25217. doi: 10.7554/eLife.25217 (PMC5495571; doi:10.7554/eLife.25217)
Supplement: Figure 2—source data 1. — Differentially expressed genes from the UF/DF RNAseq data set were used. The Upstream Regulator is the predicted molecule or transcription factor which regulates the target molecules. The Predicted Activation State is the direction in which the Upstream Regulator is expressed under UF. The activation z-score statistic is a weighted sum of activating and inhibiting interactions on a given gene set. The overlap p‐value measures whether there is a statistically significant overlap between the dataset genes and the curated genes that are regulated by the Upstream Regulator. It is calculated using Fisher’s Exact Test. DOI: http://dx.doi.org/10.7554/eLife.25217.015 [file elife-25217-fig2-data1.xlsx]

## Sheet: Upstream Analyses_Flow Seq
Upstream Regulator	Exp Log Ratio	Molecule Type	Predicted Activation State	Activation z-score	p-value of overlap	Target molecules in dataset	Mechanistic Network
KLF2	3.893	transcription regulator	Activated	3.281	6.54e-39	ACE,ACKR3,ADAM15,ADM,ANGPT2,APLN,ASS1,BMP4,CCND3,CD36,CD55,CD93,CTGF,CXCL2,CXCL8,CXCR4,CYP1B1,ECM1,EDN1,EFNA1,ELN,FGR,FLT1,HPSE,HYAL2,ID1,ID3,ITGB3,ITGB4,JUNB,KCNN4,KDR,KITLG,LTC4S,MT2A,NDRG1,NFKBIA,NOS3,NQO1,PGF,PLOD2,PLPP3,PTGDS,PTGIS,RALA,SERPINE1,SLC2A1,SLCO2A1,TCF4,TFPI2,TGFB1,THBD			38.1844
HIF1A	0.161	transcription regulator	Inhibited	-4.763	4.98e-35	ABCB1,ADAM15,ADAMTS1,ADM,AKAP12,ALDOA,ALDOC,ANGPTL4,ANKRD37,APLN,AXIN2,AXL,BCL2L1,BNIP3,BNIP3L,CTGF,CXCL2,CXCL8,CXCR4,CYR61,DLL4,EDN1,EGLN1,EGLN3,ENG,ENO2,ERO1A,FAM13A,FHL2,FLT1,GADD45B,GBE1,GJA1,HK2,HMOX1,IGFBP3,INHBB,ITGB3,KLHL20,LOX,MAFF,NDRG1,NOS3,NOTCH1,NOV,NOX4,NRARP,P4HA1,P4HA2,PDGFB,PDK1,PFKFB3,PFKFB4,PGF,PLOD2,PPFIA4,PTGIS,SERPINE1,SLC25A37,SLC29A1,SLC2A1,SLC2A3,SMAD7,SPAG4,SPHK1,STC2,SU…	300 (14)		34.3028
TP53	-0.032	transcription regulator		1.812	2.28e-34	A2M,ABCB1,ACE,ADRB2,AK1,AKAP12,AKR1B1,APOL1,AQP3,ASS1,ATP1A1,AXIN2,BBC3,BCL2L1,BNIP3,BTG2,CARHSP1,CCND3,CD59,CD82,CDC25B,CDC42EP3,CDKN2D,CTGF,CTSH,CTSK,CXCL1,CXCL8,CYP1A1,CYR61,DDIT4,DDIT4L,DGKA,DHCR24,DKK3,DPEP1,DUSP5,DUSP6,EDN1,EFNA1,EGR1,ENG,EPHX1,F2R,FABP3,FAM83D,FASN,FGF2,FHL2,FKBP5,FLRT2,G6PD,GPD1L,HDAC5,HIC1,HK2,HMOX1,HS3ST1,HSPA1A/HSPA1B,HYAL1,ID1,ID3,IDH1,IER3,IER5,IGFBP3,INHBA,ITGA2,ITG…	283 (16)		33.6421
EPAS1		transcription regulator	Inhibited	-3.56	3.02e-29	ACP5,ADM,AKAP12,ALDOC,ANGPT2,ANGPTL4,AXL,BBC3,BNIP3,CA12,CDC42EP5,CTGF,CXCL2,CXCR4,EDN1,EGLN3,ENO2,FAM13A,FASN,FLT1,GADD45B,GBE1,GJA1,IGFBP3,INHBB,ITGB3,KDR,LDLR,LOX,MAFF,NDRG1,NEAT1,NOS3,NOTCH1,NRARP,PFKFB3,PGF,PLIN2,PLOD2,SERPINE1,SLC29A1,SLC2A1,SLC2A3,SLC6A8,SPAG4,SPHK1,STC2,TEK,VEGFA			28.52
SMARCA4	0	transcription regulator		0.407	1.02e-20	A2M,ADAM15,ADGRG1,APOL3,ATP2B4,BMP4,BNIP3L,C8orf4,CCDC85B,CD52,CDKN2D,CFP,CLIC2,CTGF,CTSH,CXCR4,CYP1A1,DUSP6,EFNB1,EGR1,EMP3,EPHA4,ETS2,EVA1A,FHL2,GMFG,GPR68,HHIP,HS3ST1,HYI,ID3,IER3,IFI27,IFIT1,IFITM3,INHBA,IRF1,ITGA3,KDR,KHDRBS3,KIT,KLF8,LMNA,LOX,MAFF,MMP7,MN1,NR2F2,OCIAD2,PDE4B,PDK1,PGM2L1,PLAT,PLIN2,PLPP3,PON3,S100A2,S100A6,SDC2,SERPINE1,SERPINE2,SMAD6,SOX17,SPHK1,SPOCD1,TMEM171,TNFRSF10C,TNF…			19.9914
NKX2-3	1.016	transcription regulator	Inhibited	-4.152	3.11e-20	ADM,AIF1L,ALPL,ANGPT2,ANGPTL4,ANKRD37,BMP4,C8orf4,CD34,CD36,CD68,CERK,CSRNP1,CXADR,CXCL8,EDN1,F2RL1,F2RL3,FCN3,FGF2,FLRT2,GCH1,HSD17B2,KLF2,KLF4,LAP3,MMP7,NOS3,PAPSS2,PARP9,PAWR,PIM3,PLA1A,SERPINE2,SMAD7,SNCAIP,SRPX2,TFPI2,TMEM158,TNFRSF10D,ZNF704,ZNFX1			19.5072
ESR1	-0.309	ligand-dependent nuclear receptor		-0.703	3.34e-20	ABCA4,ABCB1,ACE,ACKR3,ADGRG6,AK1,AKAP13,AQP1,AQP3,ARHGAP18,ARL4D,ARSG,ASS1,AXIN2,BCL2L1,BMP4,C8orf4,CAMK1,CAPN2,CCND3,CD55,CD59,CDC42EP2,CDC42EP3,CDKN1C,CRABP2,CRIM1,CXADR,CXCL1,CXCL8,CYP1A1,CYP1B1,DDIT4,DUSP5,EDN1,EFEMP1,EFNA1,EGR1,F2RL1,FASN,G6PD,GADD45B,GJA1,HSPA2,HYAL1,ID1,IER3,IFI27,IFI44L,IFITM3,IGFBP3,INHBB,IRF1,ITGA6,JUNB,JUND,KLHL20,KRT7,LDLR,MAGI1,MALL,MAN1A1,METTL7A,MKI67,MX1,NFAT5,NFK…	345 (17)		19.4763
MYC	-0.109	transcription regulator	Inhibited	-2.368	3.81e-20	ADAMTS1,ADM,AKAP12,ALDOA,ANGPT2,AQP1,ASS1,BBC3,BCL2L1,BMPER,C9orf3,CAPN2,CCND3,CDC25B,CHST15,CLEC3B,CRABP2,CSRP2,CXCL8,DDIT4,DUSP5,DUSP6,ECM1,EDN1,EFEMP1,EGLN1,EGR1,EIF4EBP1,F2R,FABP5,FADS2,FASN,FBXO32,FKBP5,FTH1,G6PD,GADD45B,GDF3,GFPT1,GJA1,GPC1,HK2,HMOX1,ID1,ID3,IDH1,IER3,IER5,IFIT1,INHBA,ITGA3,ITGA6,KDR,KLF4,KRT7,LAMB3,LOC102724788/PRODH,LOX,LXN,MKI67,MMP7,MYO1B,NDRG1,NFAT5,NFKBIA,NQO1,OAS1,PD…	342 (17)		19.4191
PPARG	-0.853	ligand-dependent nuclear receptor		0.678	3.19e-18	ADRB2,ANGPTL4,AQP3,ARL4D,BCL2L1,CD36,CRABP2,CTGF,CXCL8,DGKA,EDN1,EGLN1,EGLN3,EIF4EBP1,ENO2,EPHX1,ERO1A,FABP3,FABP5,FASN,HK2,HMOX1,IDH1,IGFBP1,IGFBP3,IGFBP6,INSIG1,INSIG2,KLF4,LAMB3,LDLR,LOC102724788/PRODH,MKI67,MKNK2,NDRG1,NR2F2,OCLN,PFKFB3,PLIN2,PPARGC1B,PTPRF,PYGL,RHOB,SAT1,SCD,SDC1,SERPINE1,SLC2A1,SNCG,TBC1D2,TBXA2R,TCF4,TNFSF10,TSC22D3,UCP2,VEGFA,VLDLR	282 (16)		17.4962
SP1	0	transcription regulator		-0.55	6.71e-18	ABCB1,ADAMTS1,ADCY4,AKAP12,ALDH3A2,ALPL,ASS1,B4GALT5,BACE2,BBC3,BMP4,BNIP3L,CCND3,CD55,CD59,CD79B,CDC25B,CDKN2D,CRABP2,CTGF,CXCL8,CYP1B1,DHCR24,EGR1,ENG,F2R,FASN,FES,FGF2,FLT1,GJA1,HK2,HMOX1,HPSE,IFITM3,IGFBP1,IGFBP3,IRF1,ITGA2,KDR,KIT,KLF4,LDLR,MAOA,NDRG1,NFKBIA,NOS3,PDGFB,PDK1,SERPINE1,SERPINE2,SLC2A1,SLC2A3,SLC4A7,SMAD7,SNCG,TBXA2R,TFPI2,TGFB1,THBD,TNFRSF10B,TNFSF10,VEGFA	312 (16)		17.1733
