# Supplementary material for: HIF-1α is required for disturbed flow-induced metabolic reprogramming in human and porcine vascular endothelium
Source: eLife. 2017 May 30;6:e25217. doi: 10.7554/eLife.25217 (PMC5495571; doi:10.7554/eLife.25217)
Supplement: Figure 2—source data 3. — (A) The gene set ‘HALLMARK_HYPOXIA’ ranked by GSEA of HAECs under disturbed flow and treated with control siRNA. ‘Rank Metric Score’ is the signal-to-noise ratio for each gene used to position the gene in the ranked list. ‘Rank in Gene List’ refers to the position of the gene in the ranked list of all genes present in the RNAseq dataset. The ‘Running Enrichment Score’ is the enrichment score for this set at this point in the ranked list of genes. (B) The gene set ‘HALLMARK_GLYCOLYSIS’ ranked by GSEA of HAECs under disturbed flow and treated with control siRNA. ‘Rank Metric Score’ is the signal-to-noise ratio for each gene used to position the gene in the ranked list. ‘Rank in Gene List’ refers to the position of the gene in the ranked list of all genes present in the RNAseq dataset. The ‘Running Enrichment Score’ is the enrichment score for this set at this point in the ranked list of genes. DOI: http://dx.doi.org/10.7554/eLife.25217.017 [file elife-25217-fig2-data3.xlsx]

## Sheet: HALLMARK_HYPOXIA
GENE	GENE_TITLE	RANK IN GENE LIST	RANK METRIC SCORE	RUNNING ES
EDN2	endothelin 2	0	4.88278	0.0347662
PPFIA4	protein tyrosine phosphatase, receptor type, f polypeptide (PTPRF), interacting protein (liprin), alpha 4	1	4.77809	0.0687869
CA12	carbonic anhydrase XII	7	4.1042	0.096653
ALDOC	aldolase C, fructose-bisphosphate	23	3.35816	0.116494
AK4	null	39	3.19409	0.135167
SLC6A6	solute carrier family 6 (neurotransmitter transporter, taurine), member 6	56	2.92581	0.151659
TGFBI	transforming growth factor, beta-induced, 68kDa	58	2.88377	0.17192
HK2	hexokinase 2	75	2.69421	0.186763
LDHA	lactate dehydrogenase A	79	2.65131	0.204827
AMPD3	adenosine monophosphate deaminase (isoform E)	85	2.59097	0.221918
CDKN1C	cyclin-dependent kinase inhibitor 1C (p57, Kip2)	98	2.50038	0.236466
VEGFA	null	103	2.46771	0.252951
ADORA2B	adenosine A2b receptor	124	2.31961	0.264041
STC2	stanniocalcin 2	128	2.29348	0.279557
PGM1	phosphoglucomutase 1	142	2.23074	0.291914
LOX	lysyl oxidase	184	2.03823	0.295303
ANGPTL4	angiopoietin-like 4	187	2.03388	0.309242
BHLHE40	null	210	1.94476	0.31712
DTNA	dystrobrevin, alpha	237	1.88454	0.323485
CSRP2	cysteine and glycine-rich protein 2	238	1.88326	0.336894
STC1	stanniocalcin 1	256	1.81941	0.345236
IDS	iduronate 2-sulfatase (Hunter syndrome)	262	1.80515	0.356733
TNFAIP3	tumor necrosis factor, alpha-induced protein 3	266	1.80072	0.36874
SDC2	syndecan 2 (heparan sulfate proteoglycan 1, cell surface-associated, fibroglycan)	284	1.7551	0.376625
ERRFI1	ERBB receptor feedback inhibitor 1	287	1.74737	0.388524
PPP1R3C	protein phosphatase 1, regulatory (inhibitor) subunit 3C	304	1.70406	0.396316
TPBG	trophoblast glycoprotein	315	1.68389	0.405593
BCL2	B-cell CLL/lymphoma 2	327	1.66005	0.414428
SLC2A1	solute carrier family 2 (facilitated glucose transporter), member 1	354	1.61178	0.418851
EGFR	epidermal growth factor receptor (erythroblastic leukemia viral (v-erb-b) oncogene homolog, avian)	374	1.56023	0.424805
BCAN	brevican	402	1.51354	0.428257
P4HA1	procollagen-proline, 2-oxoglutarate 4-dioxygenase (proline 4-hydroxylase), alpha polypeptide I	412	1.4903	0.436426
SELENBP1	selenium binding protein 1	415	1.48662	0.446469
FAM162A	null	423	1.48218	0.455123
MXI1	MAX interactor 1	425	1.47574	0.465359
MIF	macrophage migration inhibitory factor (glycosylation-inhibiting factor)	432	1.46321	0.47415
RORA	RAR-related orphan receptor A	446	1.43922	0.48087
ENO1	enolase 1, (alpha)	462	1.42514	0.486948
TPD52	tumor protein D52	472	1.41296	0.494567
PDK1	pyruvate dehydrogenase kinase, isozyme 1	538	1.33657	0.486449
ALDOA	aldolase A, fructose-bisphosphate	548	1.32209	0.493421
PGK1	phosphoglycerate kinase 1	596	1.26678	0.48969
GAPDH	glyceraldehyde-3-phosphate dehydrogenase	619	1.2439	0.492578
VLDLR	very low density lipoprotein receptor	643	1.22902	0.495089
BNIP3L	BCL2/adenovirus E1B 19kDa interacting protein 3-like	711	1.16716	0.485223
EFNA3	ephrin-A3	735	1.14891	0.487163
SCARB1	scavenger receptor class B, member 1	736	1.14881	0.495343
DDIT4	DNA-damage-inducible transcript 4	737	1.14819	0.503518
CDKN1B	cyclin-dependent kinase inhibitor 1B (p27, Kip1)	742	1.14269	0.510569
NDRG1	N-myc downstream regulated gene 1	797	1.09874	0.503742
LXN	latexin	912	1.02221	0.480093
BGN	biglycan	939	1.00442	0.480191
KDM3A	null	979	0.973882	0.476544
SDC3	syndecan 3 (N-syndecan)	982	0.971225	0.482917
ADM	adrenomedullin	995	0.957459	0.486479
MAFF	v-maf musculoaponeurotic fibrosarcoma oncogene homolog F (avian)	1021	0.937206	0.48637
TGFB3	transforming growth factor, beta 3	1040	0.927073	0.488087
GBE1	glucan (1,4-alpha-), branching enzyme 1 (glycogen branching enzyme, Andersen disease, glycogen storage disease type IV)	1064	0.904775	0.488289
ZNF292	zinc finger protein 292	1119	0.870237	0.479836
AKAP12	A kinase (PRKA) anchor protein (gravin) 12	1143	0.857374	0.4797
HK1	hexokinase 1	1252	0.79108	0.456033
GPI	glucose phosphate isomerase	1289	0.770356	0.451751
NFIL3	nuclear factor, interleukin 3 regulated	1418	0.698738	0.422001
ATP7A	ATPase, Cu++ transporting, alpha polypeptide (Menkes syndrome)	1491	0.659151	0.40716
CXCR4	chemokine (C-X-C motif) receptor 4	1566	0.6165	0.391474
FOSL2	FOS-like antigen 2	1686	0.568054	0.363234
GCNT2	glucosaminyl (N-acetyl) transferase 2, I-branching enzyme (I blood group)	1695	0.564394	0.365083
CXCR7	chemokine (C-X-C motif) receptor 7	1722	0.551723	0.361957
XPNPEP1	X-prolyl aminopeptidase (aminopeptidase P) 1, soluble	1848	0.491314	0.331543
SLC25A1	solute carrier family 25 (mitochondrial carrier; citrate transporter), member 1	1917	0.45301	0.316321
PNRC1	proline-rich nuclear receptor coactivator 1	1923	0.447868	0.318153
PLIN2	null	1945	0.431937	0.315531
MAP3K1	mitogen-activated protein kinase kinase kinase 1	2077	-0.488602	0.28347
CDKN1A	cyclin-dependent kinase inhibitor 1A (p21, Cip1)	2123	-0.510302	0.274895
PPP1R15A	protein phosphatase 1, regulatory (inhibitor) subunit 15A	2286	-0.572088	0.235019
NEDD4L	neural precursor cell expressed, developmentally down-regulated 4-like	2423	-0.628034	0.202594
TGM2	transglutaminase 2 (C polypeptide, protein-glutamine-gamma-glutamyltransferase)	2561	-0.689422	0.170335
DUSP1	dual specificity phosphatase 1	2614	-0.711475	0.161294
SIAH2	seven in absentia homolog 2 (Drosophila)	2686	-0.741235	0.147309
HDLBP	high density lipoprotein binding protein (vigilin)	2688	-0.742028	0.152321
KLF6	Kruppel-like factor 6	2799	-0.78758	0.128086
CYR61	cysteine-rich, angiogenic inducer, 61	2809	-0.793458	0.131294
PFKL	phosphofructokinase, liver	2887	-0.836661	0.116361
CAV1	caveolin 1, caveolae protein, 22kDa	2901	-0.845913	0.118858
SRPX	sushi-repeat-containing protein, X-linked	3021	-0.928952	0.0931876
GAA	glucosidase, alpha; acid (Pompe disease, glycogen storage disease type II)	3100	-0.984001	0.0790327
EXT1	exostoses (multiple) 1	3155	-1.02673	0.0716931
MYH9	myosin, heavy chain 9, non-muscle	3224	-1.07728	0.0609154
CITED2	Cbp/p300-interacting transactivator, with Glu/Asp-rich carboxy-terminal domain, 2	3303	-1.16719	0.0480648
COL5A1	collagen, type V, alpha 1	3438	-1.37154	0.0214766
PTRF	polymerase I and transcript release factor	3468	-1.43096	0.0237976
IGFBP1	insulin-like growth factor binding protein 1	3584	-1.73907	0.00498094
CHST2	carbohydrate (N-acetylglucosamine-6-O) sulfotransferase 2	3593	-1.76847	0.0154024
SDC4	syndecan 4 (amphiglycan, ryudocan)	3662	-2.03735	0.0114605
MT1E	metallothionein 1E (functional)	3745	-2.84841	0.00949525

## Sheet: HALLMARK_GLYCOLYSIS
PROBE	GENE_TITLE	RANK IN GENE LIST	RANK METRIC SCORE	RUNNING ENRICHMENT SCORE
PPFIA4	protein tyrosine phosphatase, receptor type, f polypeptide (PTPRF), interacting protein (liprin), alpha 4	1	4.77809	0.0480776
AK4	null	39	3.19409	0.0704293
EGLN3	egl nine homolog 3 (C. elegans)	46	3.12871	0.100471
TGFBI	transforming growth factor, beta-induced, 68kDa	58	2.88377	0.126687
HK2	hexokinase 2	75	2.69421	0.149638
CD44	CD44 molecule (Indian blood group)	78	2.66554	0.17607
LDHA	lactate dehydrogenase A	79	2.65131	0.202897
VEGFA	null	103	2.46771	0.221671
ADORA2B	adenosine A2b receptor	124	2.31961	0.239754
STC2	stanniocalcin 2	128	2.29348	0.262152
SPAG4	sperm associated antigen 4	152	2.16677	0.27788
ANGPTL4	angiopoietin-like 4	187	2.03388	0.289301
STC1	stanniocalcin 1	256	1.81941	0.289391
TXN	thioredoxin	264	1.80278	0.305747
SDC2	syndecan 2 (heparan sulfate proteoglycan 1, cell surface-associated, fibroglycan)	284	1.7551	0.318387
KIF20A	kinesin family member 20A	285	1.75143	0.336109
TPBG	trophoblast glycoprotein	315	1.68389	0.345335
DEPDC1	DEP domain containing 1	329	1.65785	0.358608
PLOD2	procollagen-lysine, 2-oxoglutarate 5-dioxygenase 2	336	1.64432	0.37363
SLC16A3	solute carrier family 16, member 3 (monocarboxylic acid transporter 4)	343	1.63268	0.388534
CAPN5	calpain 5	364	1.58805	0.399214
EGFR	epidermal growth factor receptor (erythroblastic leukemia viral (v-erb-b) oncogene homolog, avian)	374	1.56023	0.412577
P4HA1	procollagen-proline, 2-oxoglutarate 4-dioxygenase (proline 4-hydroxylase), alpha polypeptide I	412	1.4903	0.417689
CDK1	null	422	1.4831	0.430271
FAM162A	null	423	1.48218	0.445268
MXI1	MAX interactor 1	425	1.47574	0.459931
MIF	macrophage migration inhibitory factor (glycosylation-inhibiting factor)	432	1.46321	0.47312
ENO1	enolase 1, (alpha)	462	1.42514	0.479728
ALDOA	aldolase A, fructose-bisphosphate	548	1.32209	0.470207
PGK1	phosphoglycerate kinase 1	596	1.26678	0.470363
CHST1	carbohydrate (keratan sulfate Gal-6) sulfotransferase 1	628	1.24041	0.474563
VLDLR	very low density lipoprotein receptor	643	1.22902	0.483227
VCAN	null	722	1.15947	0.473946
EFNA3	ephrin-A3	735	1.14891	0.482339
DDIT4	DNA-damage-inducible transcript 4	737	1.14819	0.493687
MET	met proto-oncogene (hepatocyte growth factor receptor)	898	1.03058	0.461012
SDC3	syndecan 3 (N-syndecan)	982	0.971225	0.448479
ZNF292	zinc finger protein 292	1119	0.870237	0.420647
G6PD	glucose-6-phosphate dehydrogenase	1154	0.853472	0.420123
GALE	UDP-galactose-4-epimerase	1197	0.82822	0.417189
PGAM1	phosphoglycerate mutase 1 (brain)	1207	0.822158	0.423083
ME2	malic enzyme 2, NAD(+)-dependent, mitochondrial	1541	0.633313	0.339782
CXCR4	chemokine (C-X-C motif) receptor 4	1566	0.6165	0.339555
FKBP4	FK506 binding protein 4, 59kDa	1574	0.613394	0.343876
MERTK	c-mer proto-oncogene tyrosine kinase	1700	0.561996	0.315888
PHKA2	phosphorylase kinase, alpha 2 (liver)	1736	0.544942	0.311973
PPP2CB	protein phosphatase 2 (formerly 2A), catalytic subunit, beta isoform	1737	0.544898	0.317486
MDH2	malate dehydrogenase 2, NAD (mitochondrial)	1766	0.533419	0.315341
GLCE	UDP-glucuronic acid epimerase	1789	0.525414	0.31473
ARPP19	null	1918	0.452934	0.284831
PYGL	phosphorylase, glycogen; liver (Hers disease, glycogen storage disease type VI)	1927	0.446361	0.287192
AKR1A1	aldo-keto reductase family 1, member A1 (aldehyde reductase)	1977	-0.429568	0.278338
TSTA3	tissue specific transplantation antigen P35B	2030	-0.463653	0.269021
COPB2	coatomer protein complex, subunit beta 2 (beta prime)	2075	-0.488199	0.262107
IL13RA1	interleukin 13 receptor, alpha 1	2138	-0.51536	0.250619
PRPS1	phosphoribosyl pyrophosphate synthetase 1	2637	-0.72098	0.123755
GMPPA	GDP-mannose pyrophosphorylase A	2680	-0.739246	0.119921
HDLBP	high density lipoprotein binding protein (vigilin)	2688	-0.742028	0.125543
GNPDA1	glucosamine-6-phosphate deaminase 1	2705	-0.751382	0.128835
AGRN	null	2951	-0.878506	0.0717225
EXT1	exostoses (multiple) 1	3155	-1.02673	0.0274239
CITED2	Cbp/p300-interacting transactivator, with Glu/Asp-rich carboxy-terminal domain, 2	3303	-1.16719	-0.000367203
HS2ST1	heparan sulfate 2-O-sulfotransferase 1	3319	-1.18249	0.00755689
COL5A1	collagen, type V, alpha 1	3438	-1.37154	-0.010354
TGFA	transforming growth factor, alpha	3469	-1.43547	-0.00391112
LHPP	-	3542	-1.57755	-0.00734526
CHST2	carbohydrate (N-acetylglucosamine-6-O) sulfotransferase 2	3593	-1.76847	-0.00292085
SDC1	syndecan 1	3717	-2.42227	-0.0115469
TFF3	trefoil factor 3 (intestinal)	3741	-2.79187	0.0105065
